# Supplementary material for: Switchable Nanozyme Activity of Porphyrins Intercalated in Layered Gadolinium Hydroxide
Source: Int J Mol Sci. 2022 Dec 6;23(23):15373. doi: 10.3390/ijms232315373 (PMC9736057; doi:10.3390/ijms232315373)
Supplement: Supplementary file 1 [file ijms-23-15373-s001.zip]

Archive with 1 entries (1 files):
- ijms-2015066-supplementary.pdf
